# Supplementary material for: Artificial Intelligence in Gynecological Oncology from Diagnosis to Surgery
Source: Cancers (Basel). 2025 Mar 21;17(7):1060. doi: 10.3390/cancers17071060 (PMC11987942; doi:10.3390/cancers17071060)
Supplement: Supplementary file 1 [file cancers-17-01060-s001.zip]

Archive with 1 entries (1 files):
- cancers-3499143-supplementary.pdf
